# Supplementary material for: Porcine Sample Type Characteristics Associated with Sequencing and Isolation of Influenza A Virus
Source: Vet Sci. 2025 Jul 19;12(7):683. doi: 10.3390/vetsci12070683 (PMC12298594; doi:10.3390/vetsci12070683)
Supplement: Supplementary file 1 [file vetsci-12-00683-s001.zip]

Archive with 1 entries (1 files):
- vetsci-3706355-supplementary.pdf
